# Supplementary material for: Prevalence, Virulence Gene Distribution and Alarming the Multidrug Resistance of Aeromonas hydrophila Associated with Disease Outbreaks in Freshwater Aquaculture
Source: Antibiotics (Basel). 2021 May 4;10(5):532. doi: 10.3390/antibiotics10050532 (PMC8147934; doi:10.3390/antibiotics10050532)
Supplement: Supplementary file 1 [file antibiotics-10-00532-s001.zip]

Archive with 1 entries (1 files):
- antibiotics-1187108-supplementary.pdf
